# Supplementary material for: Aligned membranes regulate wound healing via MMP12 secreted by macrophages
Source: PLoS One. 2025 Jan 15;20(1):e0317194. doi: 10.1371/journal.pone.0317194 (PMC11734990; doi:10.1371/journal.pone.0317194)
Supplement: S1 Raw data — (XLSX) [file pone.0317194.s002.xlsx]

## Sheet: Fig1
FigC	Ctr	Align
	5.13	2.67
	3.994	2.89
	3.708	1.931
	3.839	2.572
FigD	Ctr	Align
	3.448	1.219
	2.874	2.121
	3.824	2.582
FigF	Ctr	Align
	30.64	62.7477
	34.7756	52.6143
	29.112	50.9033
FigG	Ctr	Align
	20.61	57.7477
	23.7386	56.6143
	22.332	50.9067
FigI	Ctr	Align
	35.723	10.055
	27.845	7.141
	32.074	11.667
FigJ	24.937	10.197
	28.186	11.721
	22.411	12.241

## Sheet: Fig2
Fig2 I	Ctr	Align
	1	5
	1	6
	2	7
Fig2 L	Ctr	Align
	7.33533	11.4923
	8.5392	12.0973
	7.4	14.1576
	Ctr	Align
Fig2 M	10.681	28.769
	8.965	23.064
	11.609	24.781

## Sheet: Fig3
	Ctr	Align
Fig3H	851.496	4661.14
	700.114	4100.48
	735.376	4300.48
	695.7	4321.55
	427.23	4542.45

## Sheet: Fig4
Fig4C	Ctr	Align
	788870	1.14963e+06
	753929	1.20457e+06
	802457	1.1e+06
Fig4E	Ctr	Align
	263.257	513.5
	241.436	537.9
	218.381	567.72
Fig4G	Ctr	Align	MMP12	MMP408	MMP12+MMP408
	648.076	344.502	162.75	663.714	552.772
	655.021	321.752	187.355	641.531	569.351
	669.735	309.165	195.852	631.623	521.582

## Sheet: Fig5
Fig5D	Ctr	A300+MMP12	A300	A300+MMP408
	13.4925	4.65661	9.7359	13.2217
	13.9946	5.98837	9.46753	14.0673
	12.2345	6.49879	7.86624	13.9788
	13.91	6.381	9.69	13.76
	11.67	5.56	9.32	15.85
Fig5C	851.496	4661.14	1812.85	246.411
	700.114	4100.48	1900.27	600.438
	735.376	4300.48	1700.48	780.457
	695.7	4321.55	1738.17	542.4
	427.23	4542.45	2265.67	643.74
Fig5F	gene fpkm	residual area
	551.496	14.4925
	500.114	14.9946
	635.376	13.2345
	4661.14	5.75661
	4000.48	5.98837
	3300.48	6.49879
	1512.85	8.7359
	1900.27	9.46753
	1600.48	9.86624
	246.411	13.2217
	500.438	14.0673
	680.457	13.9788
